# Supplementary material for: Multilevel Interventions to Improve Medication Adherence in Older Adults: A Systematic Review and Meta-Analysis of Cognitive, Digital, Behavioral, and Socioeconomic Strategies (2015–2025)
Source: J Clin Med. 2026 Mar 9;15(5):2069. doi: 10.3390/jcm15052069 (PMC12986251; doi:10.3390/jcm15052069)
Supplement: Supplementary file 1 [file jcm-15-02069-s001.zip]

Archive with 1 entries (1 files):
- jcm-4184955-supplementary.pdf
